# Supplementary material for: ﻿A new species of the Spirobranchuskraussii complex, S.akitsushima (Annelida, Polychaeta, Serpulidae), from the rocky intertidal zone of Japan
Source: Zookeys. 2022 May 12;1100:1–28. doi: 10.3897/zookeys.1100.79569 (PMC9848934; doi:10.3897/zookeys.1100.79569)
Supplement: XML Treatment for Spirobranchus [file zookeys.1100.79569-treatment1.xml]

<!DOCTYPE tp:taxon-treatment
  PUBLIC "-//TaxonX//DTD Taxonomic Treatment Publishing DTD v0 20100105//EN" "tax-treatment-NSO.dtd">
<tp:taxon-treatment xmlns:tp="http://www.plazi.org/taxpub"><tp:treatment-meta><kwd-group><label>Taxon classification</label><kwd>
                <named-content content-type="kingdom">Animalia</named-content>
              </kwd><kwd>
                <named-content content-type="order">Sabellida</named-content>
              </kwd><kwd>
                <named-content content-type="family">Serpulidae</named-content>
              </kwd></kwd-group><mixed-citation publication-type="journal"><person-group><name><surname>Nishi</surname><given-names>Eijiroh</given-names></name><name><surname>Abe</surname><given-names>Hirokazu</given-names></name><name><surname>Tanaka</surname><given-names>Katsuhiko</given-names></name><name><surname>Jimi</surname><given-names>Naoto</given-names></name><name><surname>Kupriyanova</surname><given-names>Elena K.</given-names></name></person-group><article-title>﻿A new species of the <italic><tp:taxon-name><tp:taxon-name-part taxon-name-part-type="genus" reg="Spirobranchus">Spirobranchus</tp:taxon-name-part><tp:taxon-name-part taxon-name-part-type="species" reg="kraussii">kraussii</tp:taxon-name-part></tp:taxon-name></italic> complex, <italic><tp:taxon-name><tp:taxon-name-part taxon-name-part-type="genus" reg="Spirobranchus">S.</tp:taxon-name-part><tp:taxon-name-part taxon-name-part-type="species" reg="akitsushima">akitsushima</tp:taxon-name-part></tp:taxon-name></italic> (<tp:taxon-name><tp:taxon-name-part taxon-name-part-type="phylum">Annelida</tp:taxon-name-part></tp:taxon-name>, <tp:taxon-name><tp:taxon-name-part taxon-name-part-type="class">Polychaeta</tp:taxon-name-part></tp:taxon-name>, <tp:taxon-name><tp:taxon-name-part taxon-name-part-type="family">Serpulidae</tp:taxon-name-part></tp:taxon-name>), from the rocky intertidal zone of Japan</article-title><source>Zookeys</source><day>12</day><month>05</month><year>2022</year><volume>1100</volume><fpage>1</fpage><lpage>28</lpage><pub-id pub-id-type="doi">10.3897/zookeys.1100.79569</pub-id></mixed-citation></tp:treatment-meta><tp:nomenclature><label>﻿</label><tp:taxon-name>
              <object-id xmlns:xlink="http://www.w3.org/1999/xlink" content-type="arpha" xlink:type="simple">B2CE61F8-D36A-57C1-84D3-351DC9E4C9BD</object-id>
              <tp:taxon-name-part taxon-name-part-type="genus" reg="Spirobranchus">Spirobranchus</tp:taxon-name-part>
            </tp:taxon-name><tp:taxon-authority>de Blainville, 1818</tp:taxon-authority></tp:nomenclature><tp:treatment-sec sec-type="type species" id="SECID0EGEAI"><title>Type species.</title><p><italic><tp:taxon-name><tp:taxon-name-part taxon-name-part-type="genus" reg="Serpula">Serpula</tp:taxon-name-part><tp:taxon-name-part taxon-name-part-type="species" reg="gigantea">gigantea</tp:taxon-name-part></tp:taxon-name></italic> Pallas, 1766.</p></tp:treatment-sec></tp:taxon-treatment>
