# Supplementary material for: ﻿A new species of the Spirobranchuskraussii complex, S.akitsushima (Annelida, Polychaeta, Serpulidae), from the rocky intertidal zone of Japan
Source: Zookeys. 2022 May 12;1100:1–28. doi: 10.3897/zookeys.1100.79569 (PMC9848934; doi:10.3897/zookeys.1100.79569)
Supplement: XML Treatment for Spirobranchus akitsushima [file zookeys.1100.79569-treatment2.xml]

<!DOCTYPE tp:taxon-treatment
  PUBLIC "-//TaxonX//DTD Taxonomic Treatment Publishing DTD v0 20100105//EN" "tax-treatment-NSO.dtd">
<tp:taxon-treatment xmlns:tp="http://www.plazi.org/taxpub"><tp:treatment-meta><kwd-group><label>Taxon classification</label><kwd>
                <named-content content-type="kingdom">Animalia</named-content>
              </kwd><kwd>
                <named-content content-type="order">Sabellida</named-content>
              </kwd><kwd>
                <named-content content-type="family">Serpulidae</named-content>
              </kwd></kwd-group><mixed-citation publication-type="journal"><person-group><name><surname>Nishi</surname><given-names>Eijiroh</given-names></name><name><surname>Abe</surname><given-names>Hirokazu</given-names></name><name><surname>Tanaka</surname><given-names>Katsuhiko</given-names></name><name><surname>Jimi</surname><given-names>Naoto</given-names></name><name><surname>Kupriyanova</surname><given-names>Elena K.</given-names></name></person-group><article-title>﻿A new species of the <italic><tp:taxon-name><tp:taxon-name-part taxon-name-part-type="genus" reg="Spirobranchus">Spirobranchus</tp:taxon-name-part><tp:taxon-name-part taxon-name-part-type="species" reg="kraussii">kraussii</tp:taxon-name-part></tp:taxon-name></italic> complex, <italic><tp:taxon-name><tp:taxon-name-part taxon-name-part-type="genus" reg="Spirobranchus">S.</tp:taxon-name-part><tp:taxon-name-part taxon-name-part-type="species" reg="akitsushima">akitsushima</tp:taxon-name-part></tp:taxon-name></italic> (<tp:taxon-name><tp:taxon-name-part taxon-name-part-type="phylum">Annelida</tp:taxon-name-part></tp:taxon-name>, <tp:taxon-name><tp:taxon-name-part taxon-name-part-type="class">Polychaeta</tp:taxon-name-part></tp:taxon-name>, <tp:taxon-name><tp:taxon-name-part taxon-name-part-type="family">Serpulidae</tp:taxon-name-part></tp:taxon-name>), from the rocky intertidal zone of Japan</article-title><source>Zookeys</source><day>12</day><month>05</month><year>2022</year><volume>1100</volume><fpage>1</fpage><lpage>28</lpage><pub-id pub-id-type="doi">10.3897/zookeys.1100.79569</pub-id></mixed-citation></tp:treatment-meta><tp:nomenclature><label>﻿</label><tp:taxon-name>
              <object-id xmlns:xlink="http://www.w3.org/1999/xlink" content-type="arpha" xlink:type="simple">7D33580A-0476-5755-AEB2-EDF5D93B9C26</object-id>
              <tp:taxon-name-part taxon-name-part-type="genus" reg="Spirobranchus">Spirobranchus</tp:taxon-name-part>
              <tp:taxon-name-part taxon-name-part-type="species" reg="akitsushima">akitsushima</tp:taxon-name-part>
              <object-id xmlns:xlink="http://www.w3.org/1999/xlink" content-type="zoobank" xlink:type="simple">http://zoobank.org/C79A1ACE-8027-4EC4-9854-FD1539F88956</object-id>
            </tp:taxon-name><tp:taxon-status xmlns:xlink="http://www.w3.org/1999/xlink" xlink:type="simple">sp. nov.</tp:taxon-status><xref ref-type="fig" rid="F2">[Japanese name: Yakko-kanzashi gokai] Figs 2</xref><xref ref-type="fig" rid="F3">, 3</xref><xref ref-type="fig" rid="F4">, 4</xref><xref ref-type="fig" rid="F5">, 5</xref><tp:nomenclature-citation-list><tp:nomenclature-citation><tp:taxon-name>
                  <tp:taxon-name-part taxon-name-part-type="genus" reg="Pomatoleios">Pomatoleios</tp:taxon-name-part>
                  <tp:taxon-name-part taxon-name-part-type="species" reg="crosslandi">crosslandi</tp:taxon-name-part>
                </tp:taxon-name><comment>non Pixell, 1913. — <xref ref-type="bibr" rid="B51">Okuda 1937</xref>: 64–67, pl. 2, fig. 1; Onagawa Bay; <xref ref-type="bibr" rid="B86">Utinomi 1956</xref>: 41, pl. 21, fig. 3; south of Tohoku.</comment></tp:nomenclature-citation><tp:nomenclature-citation><tp:taxon-name>
                  <tp:taxon-name-part taxon-name-part-type="genus" reg="Pomatoleios">Pomatoleios</tp:taxon-name-part>
                  <tp:taxon-name-part taxon-name-part-type="species" reg="kraussii">kraussii</tp:taxon-name-part>
                </tp:taxon-name><comment>non Baird, 1864. — <xref ref-type="bibr" rid="B29">Imajima and Hartman 1964</xref>: 372; <xref ref-type="bibr" rid="B53">Okuda and Imajima 1965</xref>: 531; <xref ref-type="bibr" rid="B67">Sawada 1984</xref>: 105 [development]; <xref ref-type="bibr" rid="B68">Sawada 1988</xref>: 76–77, fig. 5–4, 5–5, 5–6, table 5-3 [reproduction, development]; <xref ref-type="bibr" rid="B21">Imajima 1977</xref>: 100–101; Ogasawara Island; 1978: 56; Nii-jima, Izu Islands; 1979a: 178; Kii Peninsula; 1979b: 33; 1984: 165; Oga Peninsula; 1986: 154; Oki Islands; <xref ref-type="bibr" rid="B83">Uchida 1978</xref>: 32; Wakayama, Izu, Kochi; <xref ref-type="bibr" rid="B1">Akiyama 1981</xref>: 100–101 [distribution, tube characters]; <xref ref-type="bibr" rid="B41">Miura and Kajihara 1984</xref>: 343–352; Misaki [distribution, larval development]; <xref ref-type="bibr" rid="B84">Uchida 1992</xref>: 369, pl. 71–7; south of central Honshu; <xref ref-type="bibr" rid="B33">Khandeparker et al. 2005</xref>; Seto, Wakayama [development]; <xref ref-type="bibr" rid="B17">Horikoshi and Okamoto 2007</xref>; Tokyo Bay; <xref ref-type="bibr" rid="B85">Uchida 2008</xref>: 180, table 1; Wakayama [distribution].</comment></tp:nomenclature-citation><tp:nomenclature-citation><tp:taxon-name>
                  <tp:taxon-name-part taxon-name-part-type="genus" reg="Pomatoleios">Pomatoleios</tp:taxon-name-part>
                  <tp:taxon-name-part taxon-name-part-type="species" reg="kraussii">kraussii</tp:taxon-name-part>
                </tp:taxon-name><comment>(Baird, 1865)? [sic]. — <xref ref-type="bibr" rid="B27">Imajima 1996</xref>: 342, fig. 280; south of Honshu.</comment></tp:nomenclature-citation><tp:nomenclature-citation><tp:taxon-name>
                  <tp:taxon-name-part taxon-name-part-type="genus" reg="Pomatoleios">Pomatoleios</tp:taxon-name-part>
                  <tp:taxon-name-part taxon-name-part-type="uncertainty-rank">cf.</tp:taxon-name-part>
                  <tp:taxon-name-part taxon-name-part-type="species" reg="kraussii">kraussii</tp:taxon-name-part>
                </tp:taxon-name><comment>. — <xref ref-type="bibr" rid="B81">Suzuki et al. 2013</xref>: 196, fig. 326.</comment></tp:nomenclature-citation><tp:nomenclature-citation><tp:taxon-name>
                  <tp:taxon-name-part taxon-name-part-type="genus" reg="Spirobranchus">Spirobranchus</tp:taxon-name-part>
                  <tp:taxon-name-part taxon-name-part-type="species" reg="kraussii">kraussii</tp:taxon-name-part>
                </tp:taxon-name><comment>. — <xref ref-type="bibr" rid="B46">Nishi et al. 2017</xref>: 96.</comment></tp:nomenclature-citation><tp:nomenclature-citation><tp:taxon-name>
                  <tp:taxon-name-part taxon-name-part-type="genus" reg="Spirobranchus">Spirobranchus</tp:taxon-name-part>
                </tp:taxon-name><comment>sp. 1. — <xref ref-type="bibr" rid="B34">Kobayashi and Goto 2021</xref>: 4–5, figs 2, 3; Wakayama [tube structures, coloration of peduncle, molecular analysis]; <xref ref-type="bibr" rid="B50">Ohno et al. 2021</xref>; Echizen, Fukui [distribution].</comment></tp:nomenclature-citation></tp:nomenclature-citation-list></tp:nomenclature><tp:treatment-sec sec-type="material" id="SECID0ELLAI"><title>Material examined.</title><p><bold><italic>Holotype</italic></bold>: Japan • Sagami Bay, Kamakura, Wakaejima Island; <named-content xmlns:xlink="http://www.w3.org/1999/xlink" content-type="dwc:verbatimCoordinates" xlink:type="simple"><named-content content-type="geo-json" specific-use="{&#34;type&#34;:&#34;Point&#34;,&#34;coordinates&#34;:[139.550868,35.300628]}" id="NCID0EZLAI" xlink:type="simple">35.300628°N, 139.550868°E</named-content></named-content>; 4 June 2020; Nishi, E. leg.; intertidal rocky shore (Figs <xref ref-type="fig" rid="F1">1D</xref>, <xref ref-type="fig" rid="F2">2A, B</xref>), collected by hand ; GenBank: <ext-link xmlns:xlink="http://www.w3.org/1999/xlink" ext-link-type="gen" xlink:href="LC661622" xlink:type="simple">LC661622</ext-link>, <ext-link xmlns:xlink="http://www.w3.org/1999/xlink" ext-link-type="gen" xlink:href="LC661636" xlink:type="simple">LC661636</ext-link>, <ext-link xmlns:xlink="http://www.w3.org/1999/xlink" ext-link-type="gen" xlink:href="LC661650" xlink:type="simple">LC661650</ext-link>, <ext-link xmlns:xlink="http://www.w3.org/1999/xlink" ext-link-type="gen" xlink:href="LC661664" xlink:type="simple">LC661664</ext-link>; <named-content xmlns:xlink="http://www.w3.org/1999/xlink" content-type="dwc:institutional_code" xlink:title="Natural History Museum and Institute, Chiba" xlink:href="http://grbio.org/institution/natural-history-museum-and-institute" xlink:type="simple">CBM-ZW</named-content> 1127, hologenophore.</p><p><bold><italic>Paratypes</italic></bold>: Japan • 4 specimens; same collection data as for holotype; GenBank: <ext-link xmlns:xlink="http://www.w3.org/1999/xlink" ext-link-type="gen" xlink:href="LC661623" xlink:type="simple">LC661623</ext-link>–<ext-link xmlns:xlink="http://www.w3.org/1999/xlink" ext-link-type="gen" xlink:href="LC661626" xlink:type="simple">LC661626</ext-link>, <ext-link xmlns:xlink="http://www.w3.org/1999/xlink" ext-link-type="gen" xlink:href="LC661637" xlink:type="simple">LC661637</ext-link>–<ext-link xmlns:xlink="http://www.w3.org/1999/xlink" ext-link-type="gen" xlink:href="LC661640" xlink:type="simple">LC661640</ext-link>, <ext-link xmlns:xlink="http://www.w3.org/1999/xlink" ext-link-type="gen" xlink:href="LC661651" xlink:type="simple">LC661651</ext-link>–<ext-link xmlns:xlink="http://www.w3.org/1999/xlink" ext-link-type="gen" xlink:href="LC661654" xlink:type="simple">LC661654</ext-link>, <ext-link xmlns:xlink="http://www.w3.org/1999/xlink" ext-link-type="gen" xlink:href="LC661665" xlink:type="simple">LC661665</ext-link>–<ext-link xmlns:xlink="http://www.w3.org/1999/xlink" ext-link-type="gen" xlink:href="LC661668" xlink:type="simple">LC661668</ext-link>; <named-content xmlns:xlink="http://www.w3.org/1999/xlink" content-type="dwc:institutional_code" xlink:title="Natural History Museum and Institute, Chiba" xlink:href="http://grbio.org/institution/natural-history-museum-and-institute" xlink:type="simple">CBM-ZW</named-content> 1128 to 1131, all hologenophores • 6 specimens, including 1 spec. lacking crown; collection site same as for holotype; 3 August, 2020; GenBank: <ext-link xmlns:xlink="http://www.w3.org/1999/xlink" ext-link-type="gen" xlink:href="LC661630" xlink:type="simple">LC661630</ext-link>–<ext-link xmlns:xlink="http://www.w3.org/1999/xlink" ext-link-type="gen" xlink:href="LC661635" xlink:type="simple">LC661635</ext-link>, <ext-link xmlns:xlink="http://www.w3.org/1999/xlink" ext-link-type="gen" xlink:href="LC661644" xlink:type="simple">LC661644</ext-link>–<ext-link xmlns:xlink="http://www.w3.org/1999/xlink" ext-link-type="gen" xlink:href="LC661649" xlink:type="simple">LC661649</ext-link>, <ext-link xmlns:xlink="http://www.w3.org/1999/xlink" ext-link-type="gen" xlink:href="LC661658" xlink:type="simple">LC661658</ext-link>–<ext-link xmlns:xlink="http://www.w3.org/1999/xlink" ext-link-type="gen" xlink:href="LC661663" xlink:type="simple">LC661663</ext-link>; <named-content xmlns:xlink="http://www.w3.org/1999/xlink" content-type="dwc:institutional_code" xlink:title="Natural History Museum and Institute, Chiba" xlink:href="http://grbio.org/institution/natural-history-museum-and-institute" xlink:type="simple">CBM-ZW</named-content> 1135 to 1140, all hologenophores • 3 specimens; Shizuoka, Omaezaki (Fig. <xref ref-type="fig" rid="F1">1B</xref>), Todai-shita; <named-content xmlns:xlink="http://www.w3.org/1999/xlink" content-type="dwc:verbatimCoordinates" xlink:type="simple"><named-content content-type="geo-json" specific-use="{&#34;type&#34;:&#34;Point&#34;,&#34;coordinates&#34;:[138.225556,34.594861]}" id="NCID0E4PAI" xlink:type="simple">34.594861°N, 138.225556°E</named-content></named-content>; 4 August 2020; Tanaka, K. leg.; intertidal rocky shore, collected by hand; GenBank: <ext-link xmlns:xlink="http://www.w3.org/1999/xlink" ext-link-type="gen" xlink:href="LC661627" xlink:type="simple">LC661627</ext-link>–<ext-link xmlns:xlink="http://www.w3.org/1999/xlink" ext-link-type="gen" xlink:href="LC661629" xlink:type="simple">LC661629</ext-link>, <ext-link xmlns:xlink="http://www.w3.org/1999/xlink" ext-link-type="gen" xlink:href="LC661641" xlink:type="simple">LC661641</ext-link>–<ext-link xmlns:xlink="http://www.w3.org/1999/xlink" ext-link-type="gen" xlink:href="LC661643" xlink:type="simple">LC661643</ext-link>, <ext-link xmlns:xlink="http://www.w3.org/1999/xlink" ext-link-type="gen" xlink:href="LC661655" xlink:type="simple">LC661655</ext-link>–<ext-link xmlns:xlink="http://www.w3.org/1999/xlink" ext-link-type="gen" xlink:href="LC661657" xlink:type="simple">LC661657</ext-link>, <ext-link xmlns:xlink="http://www.w3.org/1999/xlink" ext-link-type="gen" xlink:href="LC661669" xlink:type="simple">LC661669</ext-link>–<ext-link xmlns:xlink="http://www.w3.org/1999/xlink" ext-link-type="gen" xlink:href="LC661671" xlink:type="simple">LC661671</ext-link>; <named-content xmlns:xlink="http://www.w3.org/1999/xlink" content-type="dwc:institutional_code" xlink:title="Natural History Museum and Institute, Chiba" xlink:href="http://grbio.org/institution/natural-history-museum-and-institute" xlink:type="simple">CBM-ZW</named-content> 1132 to 1134, all hologenophores.</p></tp:treatment-sec><tp:treatment-sec sec-type="type material" id="SECID0EPRAI"><title>Non-type material.</title><p>Japan • 10 specimens; Sagami Bay, Hayama, Chojagasaki; <named-content xmlns:xlink="http://www.w3.org/1999/xlink" content-type="dwc:verbatimCoordinates" xlink:type="simple"><named-content content-type="geo-json" specific-use="{&#34;type&#34;:&#34;Point&#34;,&#34;coordinates&#34;:[139.578030,35.253254]}" id="NCID0EYRAI" xlink:type="simple">35.253254°N, 139.578030°E</named-content></named-content>; 8 June 2020; Nishi, E. leg.; intertidal rocky shore, on vertical rocks (see Figs <xref ref-type="fig" rid="F1">1E</xref>, <xref ref-type="fig" rid="F2">2C, D</xref>); <abbrev xmlns:xlink="http://www.w3.org/1999/xlink" content-type="institution" xlink:title="Coastal Branch of Natural History Museum and Institute, Chiba" id="ABBRID0EFSAI" xlink:type="simple">CMNH-ZW</abbrev> 2273, paragenophores • a single specimen; same collection data as above; <abbrev xmlns:xlink="http://www.w3.org/1999/xlink" content-type="institution" xlink:title="Coastal Branch of Natural History Museum and Institute, Chiba" id="ABBRID0EKSAI" xlink:type="simple">CMNH-ZW</abbrev> 2274, paragenophore • a single specimen; same collection data as for paratype from Omaezaki <named-content xmlns:xlink="http://www.w3.org/1999/xlink" content-type="dwc:institutional_code" xlink:title="Natural History Museum and Institute, Chiba" xlink:href="http://grbio.org/institution/natural-history-museum-and-institute" xlink:type="simple">CBM-ZW</named-content> 1132; <abbrev xmlns:xlink="http://www.w3.org/1999/xlink" content-type="institution" xlink:title="Coastal Branch of Natural History Museum and Institute, Chiba" id="ABBRID0EUSAI" xlink:type="simple">CMNH-ZW</abbrev> 2275, paragenophore • a single specimen; same collection data as for paratype from Omaezaki <named-content xmlns:xlink="http://www.w3.org/1999/xlink" content-type="dwc:institutional_code" xlink:title="Natural History Museum and Institute, Chiba" xlink:href="http://grbio.org/institution/natural-history-museum-and-institute" xlink:type="simple">CBM-ZW</named-content> 1132; <named-content xmlns:xlink="http://www.w3.org/1999/xlink" content-type="dwc:institutional_code" xlink:title="Marine Science Museum, Tokai University" xlink:href="http://grbio.org/institution/marine-science-museum-tokai-univ" xlink:type="simple">MSM-INV</named-content>-21-1, paragenophore • a single specimen; same collection data as for holotype; CMNH-ZW2276, paragenophore • a single specimen; same collection data as for holotype; CMNH-ZW2277, paragenophore • a colony of worms with tubes; same collection data as for paratype <named-content xmlns:xlink="http://www.w3.org/1999/xlink" content-type="dwc:institutional_code" xlink:title="Natural History Museum and Institute, Chiba" xlink:href="http://grbio.org/institution/natural-history-museum-and-institute" xlink:type="simple">CBM-ZW</named-content> 1135–1140; <named-content xmlns:xlink="http://www.w3.org/1999/xlink" content-type="dwc:institutional_code" xlink:title="Marine Science Museum, Tokai University" xlink:href="http://grbio.org/institution/marine-science-museum-tokai-univ" xlink:type="simple">MSM-INV</named-content>-21-2, paragenophore • 3 specimens with tubes; Ogasawara, Chichijima Island, Sakaiura; <named-content xmlns:xlink="http://www.w3.org/1999/xlink" content-type="dwc:verbatimCoordinates" xlink:type="simple"><named-content content-type="geo-json" specific-use="{&#34;type&#34;:&#34;Point&#34;,&#34;coordinates&#34;:[142.207746,27.082548]}" id="NCID0EQTAI" xlink:type="simple">27.082548°N, 142.207746°E</named-content></named-content>; 28 June 1995; Nishi, E. leg.; intertidal rocky shore, by hand; <abbrev xmlns:xlink="http://www.w3.org/1999/xlink" content-type="institution" xlink:title="Coastal Branch of Natural History Museum and Institute, Chiba" id="ABBRID0EVTAI" xlink:type="simple">CMNH-ZW</abbrev> 2278, syngenophores.</p></tp:treatment-sec><tp:treatment-sec sec-type="description" id="SECID0E1TAI"><title>Description.</title><p><bold><italic>Tubes</italic></bold> white, blue, or purple, inside and outside (Fig. <xref ref-type="fig" rid="F2">2D, E, G, H, J, K–Q</xref>). Tube (sub)triangular in cross-section, with flattened or pointed median sharp keel (Fig. <xref ref-type="fig" rid="F2">2E, H, K–N, P</xref>), laterally with a row of transverse ridges (Fig. <xref ref-type="fig" rid="F2">2K, L, P, Q</xref>) and a row of pits below sharp keel (Fig. <xref ref-type="fig" rid="F2">2Q</xref>). Internal diameter (minimum, mean, maximum) in adults (Fig. <xref ref-type="fig" rid="F2">2Q, R, T, U</xref>) 1.0, 1.45, 2.1 mm (SD 1.34, <italic>n</italic> = 10 for Kamakura specimens). Outer tube diameter 2.2 to 3.0 mm. A blunt flap over tube mouth (Fig. <xref ref-type="fig" rid="F2">2E, M</xref>) for 1.5 to 2.8 mm, 1.2 to 2.5 mm wide, in Kamakura and Hayama specimens (see Fig. <xref ref-type="fig" rid="F2">2B, D</xref>). A sharp flap over tube mouth in Sagami Bay and Yokohama specimens (Fig. <xref ref-type="fig" rid="F2">2G, H</xref> L, P). Juvenile tube with an undeveloped keel (Fig. <xref ref-type="fig" rid="F2">2K</xref>). Posterior tabulae rarely found (Fig. <xref ref-type="fig" rid="F2">2O</xref>).</p><fig id="F2" position="float" orientation="portrait"><object-id xmlns:xlink="http://www.w3.org/1999/xlink" content-type="doi" xlink:type="simple">10.3897/zookeys.1100.79569.figure2</object-id><object-id xmlns:xlink="http://www.w3.org/1999/xlink" content-type="arpha" xlink:type="simple">4B6C216F-C86D-5BD6-A28F-7220F7835C09</object-id><label>Figure 2.</label><caption><p>Field view of collection sites, aggregation, tubes of <italic><tp:taxon-name><tp:taxon-name-part taxon-name-part-type="genus" reg="Spirobranchus">Spirobranchus</tp:taxon-name-part><tp:taxon-name-part taxon-name-part-type="species" reg="akitsushima">akitsushima</tp:taxon-name-part></tp:taxon-name></italic> sp. nov. <bold>A, B</bold> Wakaejima, Kamakura <bold>C–E</bold> Hayama, Sagami Bay <bold>F, G</bold> Tsurugizaki, Miura Peninsula <bold>H–J</bold> Nojima, Yokohama. Aggregation of Yokohama found on concrete wall (<bold>I</bold>), around mean-sea level, thickness ~ 3–5 cm (<bold>H, J</bold>) <bold>K–O</bold> tubes of Kamakura population <bold>P, Q</bold> Ogasawara specimens. Scale bars: 1 mm (<bold>K, L, M, N, O, P</bold>), 2 mm (<bold>Q</bold>).</p></caption><graphic xmlns:xlink="http://www.w3.org/1999/xlink" xlink:href="zookeys-1100-001_article-79569__-g002.jpg" position="float" orientation="portrait" xlink:type="simple" id="oo_682367.jpg"><uri content-type="original_file" xlink:type="simple">https://binary.pensoft.net/fig/682367</uri></graphic></fig><p><bold><italic>Operculum</italic></bold> with inversely conical to shallow ampulla, covered with calcareous endplate (Fig. <xref ref-type="fig" rid="F4">4A–D, F, G</xref>) 1.4 mm in diameter (holotype), 1.0–1.5 mm in paratypes, without spines or ornamentations, and usually covered with filamentous algae and bryozoans (Fig. <xref ref-type="fig" rid="F4">4C, D, G</xref>). Dissected endplate circular in top view, lower part covered with blue membrane (Fig. <xref ref-type="fig" rid="F4">4H</xref>), bowl-like in lateral view (Fig. <xref ref-type="fig" rid="F4">4I</xref>). Talon absent (e.g., Fig. <xref ref-type="fig" rid="F5">5A, E</xref>), slight rounded swellings without bulges or protuberances on underside of calcareous endplates present in some worms (Figs <xref ref-type="fig" rid="F4">4H, I</xref>, <xref ref-type="fig" rid="F5">5B, C, D, F–H</xref>). In dissected endplate rounded swelling length 0.38–0.55 mm (Fig. <xref ref-type="fig" rid="F5">5B–D, F–H</xref>).</p><p><bold><italic>Peduncle</italic></bold> broad, triangular in cross-section, with simple (unbranched) distal lateral wings (Fig. <xref ref-type="fig" rid="F4">4D, F, G</xref>) and middle lateral constrictions (Fig. <xref ref-type="fig" rid="F4">4F, G</xref>, arrowed), rarely branched (Fig. <xref ref-type="fig" rid="F4">4E</xref>); ventrally with two lateral dark bands on white background (Fig. <xref ref-type="fig" rid="F4">4A</xref>); lateral wings with alternating pale and dark bands (Fig. <xref ref-type="fig" rid="F4">4D, F</xref>); inserted at base of radiolar crown left of median line (Fig. <xref ref-type="fig" rid="F4">4D, F, G</xref>).</p><p><bold><italic><tp:taxon-name><tp:taxon-name-part taxon-name-part-type="genus" reg="Radioles">Radioles</tp:taxon-name-part></tp:taxon-name></italic></bold> arranged in two semicircles (Fig. <xref ref-type="fig" rid="F4">4C, G, J</xref>). In type specimens, 17 pairs of radioles in holotype, 13–19 pairs in paratypes. In holotype, radioles 1.6–1.8 mm long, distal tip (without pinnules) 0.3 mm, interradiolar membrane extending 1/2 of radioles (Fig. <xref ref-type="fig" rid="F4">4G, H, I</xref>). Radiolar eyes 3 or 4 pairs above interradiolar membrane (Fig. <xref ref-type="fig" rid="F4">4H, I, K</xref>). Mouth palps present.</p><p><bold><italic>Collar and thoracic membranes</italic>.</bold> Collar trilobed, with extensive ventral lobe covering almost entire crown (Fig. <xref ref-type="fig" rid="F4">4A–C</xref>), wide gap between right and left dorso-lateral lobes (Fig. <xref ref-type="fig" rid="F4">4D</xref>). Tonguelets folded, leaf-like. Thoracic membranes forming ventral apron across anterior abdominal segment (Fig. <xref ref-type="fig" rid="F4">4A–C</xref>).</p><p><bold><italic>Thorax</italic></bold> with six thoracic uncinigerous segments, juveniles with collar chaetae and adults without. Length 2.0 mm in holotype, 1.6–2.5 in paratypes, width 1.0 mm in holotype, 0.7–1.2 in paratypes. Collar chaetae in juveniles simple limbate and with numerous hairlike processes at the base of distal limbate part (<italic><tp:taxon-name><tp:taxon-name-part taxon-name-part-type="genus" reg="Spirobranchus">Spirobranchus</tp:taxon-name-part></tp:taxon-name></italic> chaetae). <italic><tp:taxon-name><tp:taxon-name-part taxon-name-part-type="genus" reg="Apomatus">Apomatus</tp:taxon-name-part></tp:taxon-name></italic> chaetae absent. Thoracic chaetae limbate (Fig. <xref ref-type="fig" rid="F5">5I</xref>). Uncini saw-shaped with 9–11 teeth (Fig. <xref ref-type="fig" rid="F5">5J</xref>). Ventral ends of thoracic uncinigerous tori widely separated anteriorly, gradually approaching one another toward the end of thorax, thus leaving a triangular depression (Fig. <xref ref-type="fig" rid="F4">4A–C</xref>).</p><p><bold><italic>Abdomen</italic></bold> with 46 chaetigers in holotype, 34 to 60 chaetigers in paratypes. Length 3.6 mm in holotype, 3.0–4.0 mm in paratypes. Two or three achaetous segments in anteriormost abdomen (Fig. <xref ref-type="fig" rid="F4">4B, C</xref>). Uncini saw-shaped with 9–11 teeth (Fig. <xref ref-type="fig" rid="F5">5L</xref>), incidentally with two teeth above blunt, clearly gouged underneath peg (Fig. <xref ref-type="fig" rid="F5">5J</xref>). Abdominal chaetae true trumpet-shaped, abruptly bent distally, with two rows of denticles separated by a hollow groove and forming long lateral spine (Fig. <xref ref-type="fig" rid="F5">5K</xref>). Chaetae becoming increasingly longer posteriorly, but posterior capillary chaetae absent. Posterior glandular pad absent.</p><p><bold><italic>Colour</italic></bold> oblique lateral stripes of alternating white and gray colors sometimes appearing in opercular peduncles of live specimens (Fig. <xref ref-type="fig" rid="F4">4A, D, F, G</xref>), these stripes fading in preserved worms. In radiolar crown of worms in Kamakura, Hayama, and Miura Peninsula, the third or fourth of each radiole on dorsal side yellow, particularly above inter-radiolar membrane (Fig. <xref ref-type="fig" rid="F4">4A–D, G</xref>), whereas some worms lack this yellow coloration. Ventrally, some radioles yellow, but others brown to black, or reddish (Fig. <xref ref-type="fig" rid="F4">4F</xref>). Radiolar eyes dark brown, pale brown, or dark red (Fig. <xref ref-type="fig" rid="F4">4C, D, F, G</xref>). Males with creamy white abdomens filled with sperm, females with orange to pale orange abdomens when filled with eggs (Fig. <xref ref-type="fig" rid="F4">4B, C</xref>).</p></tp:treatment-sec><tp:treatment-sec sec-type="Paleo (sub-fossil) and Recent tube aggregations" id="SECID0E63AI"><title>Paleo (sub-fossil) and Recent tube aggregations.</title><p>Aggregations of <italic><tp:taxon-name><tp:taxon-name-part taxon-name-part-type="genus" reg="Spirobranchus">Spirobranchus</tp:taxon-name-part><tp:taxon-name-part taxon-name-part-type="species" reg="akitsushima">akitsushima</tp:taxon-name-part></tp:taxon-name></italic> sp. nov. were common on vertical natural rocks in Hayama (Fig. <xref ref-type="fig" rid="F2">2C, D</xref>) from −10 to +15 cm from <abbrev xmlns:xlink="http://www.w3.org/1999/xlink" xlink:title="mean sea level" id="ABBRID0EU4AI" xlink:type="simple">MSL</abbrev>, while solitary live worms were also found at −100 to +65 cm from <abbrev xmlns:xlink="http://www.w3.org/1999/xlink" xlink:title="mean sea level" id="ABBRID0EY4AI" xlink:type="simple">MSL</abbrev>. In Kamakura and Tsurugizaki aggregations were abundant on and below natural rocks and in rock pools (Fig. <xref ref-type="fig" rid="F2">2A, B, F, G</xref>). <italic><tp:taxon-name><tp:taxon-name-part taxon-name-part-type="genus" reg="Spirobranchus">Spirobranchus</tp:taxon-name-part><tp:taxon-name-part taxon-name-part-type="species" reg="akitsushima">akitsushima</tp:taxon-name-part></tp:taxon-name></italic> sp. nov. is highly gregarious, sometimes with a density of more than 100 specimens per cm<sup>2</sup> (Fig. <xref ref-type="fig" rid="F2">2C, D, G</xref>), and the animals form an intertidal belt on concrete blocks and wall steps, extending horizontally for 10 m along the coast of Yokohama (Fig. <xref ref-type="fig" rid="F2">2H–J</xref>). At one site in the intertidal of Jogashima, both Recent and sub-fossil tube aggregations were observed within an area of 2 m<sup>2</sup> (Fig. <xref ref-type="fig" rid="F3">3A, D</xref>). Recent tubes in densities ranging from 1 to &gt; 100 per 10<sup>2</sup> were found at −110 to +60 cm from <abbrev xmlns:xlink="http://www.w3.org/1999/xlink" xlink:title="mean sea level" id="ABBRID0E45AI" xlink:type="simple">MSL</abbrev>, and dense aggregations (&gt; 10 tubes/10 cm<sup>2</sup>) extending horizontally for ~ 1 m were found at −10 to +20 cm from <abbrev xmlns:xlink="http://www.w3.org/1999/xlink" xlink:title="mean sea level" id="ABBRID0ED6AI" xlink:type="simple">MSL</abbrev> (Fig. <xref ref-type="fig" rid="F3">3D, H</xref>). Small patchy paleo-aggregations were found on vertical rock walls and in tide pools (Fig. <xref ref-type="fig" rid="F3">3A, B, E–G</xref>). The sub-fossil tubes of bluish color were entangled (Fig. <xref ref-type="fig" rid="F3">3F, G</xref>) and their keels, transversal ridges, and pits, were preserved (Fig. <xref ref-type="fig" rid="F3">3E–G</xref>).</p><fig id="F3" position="float" orientation="portrait"><object-id xmlns:xlink="http://www.w3.org/1999/xlink" content-type="doi" xlink:type="simple">10.3897/zookeys.1100.79569.figure3</object-id><object-id xmlns:xlink="http://www.w3.org/1999/xlink" content-type="arpha" xlink:type="simple">50B74799-E4CB-581C-9E9E-8A4314A3E8D1</object-id><label>Figure 3.</label><caption><p>Paleo-aggregations of <italic><tp:taxon-name><tp:taxon-name-part taxon-name-part-type="genus" reg="Spirobranchus">Spirobranchus</tp:taxon-name-part><tp:taxon-name-part taxon-name-part-type="species" reg="akitsushima">akitsushima</tp:taxon-name-part></tp:taxon-name></italic> sp. nov. Jogashima (<bold>A–H</bold>), and Tsurugizaki (<bold>I–L</bold>) <bold>K</bold> close-up view of P2 of J <bold>L</bold> close-up of P3 of J. Paleo-aggregation (P1–3) and current distribution (C1) in <bold>I</bold> and <bold>J</bold> are corresponding to P1–P3 and C1 in Fig. <xref ref-type="fig" rid="F1">1I</xref>.</p></caption><graphic xmlns:xlink="http://www.w3.org/1999/xlink" xlink:href="zookeys-1100-001_article-79569__-g003.jpg" position="float" orientation="portrait" xlink:type="simple" id="oo_682368.jpg"><uri content-type="original_file" xlink:type="simple">https://binary.pensoft.net/fig/682368</uri></graphic></fig><fig id="F4" position="float" orientation="portrait"><object-id xmlns:xlink="http://www.w3.org/1999/xlink" content-type="doi" xlink:type="simple">10.3897/zookeys.1100.79569.figure4</object-id><object-id xmlns:xlink="http://www.w3.org/1999/xlink" content-type="arpha" xlink:type="simple">24E19FCC-8E02-57DD-BB9E-4D8B7C50AD32</object-id><label>Figure 4.</label><caption><p>Type and non-type specimens of <italic><tp:taxon-name><tp:taxon-name-part taxon-name-part-type="genus" reg="Spirobranchus">Spirobranchus</tp:taxon-name-part><tp:taxon-name-part taxon-name-part-type="species" reg="akitsushima">akitsushima</tp:taxon-name-part></tp:taxon-name></italic> sp. nov. <bold>A–E, H, I</bold> Kamakura specimens <bold>F</bold> Hayama specimens <bold>B, C</bold> mature female specimen <bold>A</bold> ventral view, lateral band of peduncle (arrows) <bold>D, F, G</bold> dorsal view <bold>B, E</bold> lateral view <bold>E</bold> bilobed wing tip (arrows) <bold>F, G</bold> operculum in dorsal view, middle constriction (arrows) <bold>H, I</bold> dissected endplate <bold>H</bold> lower view, covered with a blue membrane <bold>I</bold> lateral view. Abbreviations: ac, achaetous chaetiger; ap, apron; c, collar; pd, peduncle; w, wing. Scale bars: 1 mm (<bold>A, B</bold>); 2 mm (<bold>C, D, F, G</bold>); 0.5 mm (<bold>E, H, I</bold>).</p></caption><graphic xmlns:xlink="http://www.w3.org/1999/xlink" xlink:href="zookeys-1100-001_article-79569__-g004.jpg" position="float" orientation="portrait" xlink:type="simple" id="oo_682369.jpg"><uri content-type="original_file" xlink:type="simple">https://binary.pensoft.net/fig/682369</uri></graphic></fig><fig id="F5" position="float" orientation="portrait"><object-id xmlns:xlink="http://www.w3.org/1999/xlink" content-type="doi" xlink:type="simple">10.3897/zookeys.1100.79569.figure5</object-id><object-id xmlns:xlink="http://www.w3.org/1999/xlink" content-type="arpha" xlink:type="simple">9245E7D0-8112-5A51-B3B1-F24599356039</object-id><label>Figure 5.</label><caption><p>Scanning electron microscopy images of operculum (<bold>A–H</bold>) and chaetae (<bold>I–M</bold>) of <italic><tp:taxon-name><tp:taxon-name-part taxon-name-part-type="genus" reg="Spirobranchus">Spirobranchus</tp:taxon-name-part><tp:taxon-name-part taxon-name-part-type="species" reg="akitsushima">akitsushima</tp:taxon-name-part></tp:taxon-name></italic> sp. nov. <bold>A–D</bold> ventral view of endplate <bold>E–H</bold> lateral view. Note that some endplates are with a rounded swelling (sw), <bold>B–D</bold>. <bold>I</bold> thoracic capillary chaetae, scales are in close-up <bold>J</bold> thoracic uncini <bold>K</bold> abdominal true trumpet-shaped chaetae <bold>L</bold> abdominal uncini. Scale bars: 0.1 mm (<bold>A–H</bold>); 0.01 mm (<bold>I–L</bold>).</p></caption><graphic xmlns:xlink="http://www.w3.org/1999/xlink" xlink:href="zookeys-1100-001_article-79569__-g005.jpg" position="float" orientation="portrait" xlink:type="simple" id="oo_682370.jpg"><uri content-type="original_file" xlink:type="simple">https://binary.pensoft.net/fig/682370</uri></graphic></fig><p>Both Recent and sub-fossil tube aggregations were also found in Tsurugizaki. The paleo-aggregations (P1 of Fig. <xref ref-type="fig" rid="F3">3I</xref>, Fig. <xref ref-type="fig" rid="F1">1I</xref>, north-eastern one) were 25–30 m away in horizontal distance from the Recent aggregations (C1 of Fig. <xref ref-type="fig" rid="F3">3I</xref>). In P2 and P3 of Fig. <xref ref-type="fig" rid="F3">3J</xref>, numerous aggregations of fossilized tubes were also found in a marine cave (Fig. <xref ref-type="fig" rid="F3">3K, L</xref>) 12–15 m away in horizontal distance from the recent aggregation (Figs <xref ref-type="fig" rid="F1">1I</xref>, <xref ref-type="fig" rid="F3">3J</xref>). In P2 and P3, sub-fossil tubes were well preserved (Fig. <xref ref-type="fig" rid="F3">3K</xref>). Particularly in P2, these aggregations were separated into two layers, and upper one found at +150 to +210 cm and the lower one approximately +70 to +100 cm from <abbrev xmlns:xlink="http://www.w3.org/1999/xlink" xlink:title="mean sea level" id="ABBRID0EDFBI" xlink:type="simple">MSL</abbrev>.</p></tp:treatment-sec><tp:treatment-sec sec-type="type locality" id="SECID0EHFBI"><title>Type locality.</title><p>Intertidal rocky shore of Kamakura, Sagami Bay, Honshu, Japan.</p></tp:treatment-sec><tp:treatment-sec sec-type="etymology" id="SECID0EMFBI"><title>Etymology.</title><p>The specific epithet refers to Akitsushima, another name of Japan in the Nara era, ~ 1,300 years ago, as appeared in Kojiki (The Records of Ancient Matters) and Nihon Shoki (The Chronicle of Japan).</p></tp:treatment-sec><tp:treatment-sec sec-type="Taxonomic remarks" id="SECID0ERFBI"><title>Taxonomic remarks.</title><p><italic><tp:taxon-name><tp:taxon-name-part taxon-name-part-type="genus" reg="Spirobranchus">Spirobranchus</tp:taxon-name-part><tp:taxon-name-part taxon-name-part-type="species" reg="akitsushima">akitsushima</tp:taxon-name-part></tp:taxon-name></italic> sp. nov. is superficially similar to both <italic><tp:taxon-name><tp:taxon-name-part taxon-name-part-type="genus" reg="Spirobranchus">S.</tp:taxon-name-part><tp:taxon-name-part taxon-name-part-type="species" reg="kraussii">kraussii</tp:taxon-name-part></tp:taxon-name></italic> from South Africa and <italic><tp:taxon-name><tp:taxon-name-part taxon-name-part-type="genus" reg="Spirobranchus">S.</tp:taxon-name-part><tp:taxon-name-part taxon-name-part-type="species" reg="sinuspersicus">sinuspersicus</tp:taxon-name-part></tp:taxon-name></italic> Pazoki, Rahimian, Struck, Katouzian &amp; Kupriyanova, 2020 from the Persian Gulf. <xref ref-type="bibr" rid="B57">Pazoki et al. (2020)</xref> compared <italic><tp:taxon-name><tp:taxon-name-part taxon-name-part-type="genus" reg="Spirobranchus">S.</tp:taxon-name-part><tp:taxon-name-part taxon-name-part-type="species" reg="sinuspersicus">sinuspersicus</tp:taxon-name-part></tp:taxon-name></italic> and <italic><tp:taxon-name><tp:taxon-name-part taxon-name-part-type="genus" reg="Spirobranchus">S.</tp:taxon-name-part><tp:taxon-name-part taxon-name-part-type="species" reg="kraussii">kraussii</tp:taxon-name-part></tp:taxon-name></italic> in body length, number of abdominal chaetigers, endplate morphology (shape of talon), peduncular wing morphologies and site of peduncular origin, chaetal distribution pattern, and uncinal teeth distributional pattern (rasp- or saw-shaped). The new Japanese species can also be distinguished by endplate morphology, site of origin of peduncle, and uncinal teeth distributional pattern (Table <xref ref-type="table" rid="T3">3</xref>). We also compared our new species to two recently described South Asian species, <italic><tp:taxon-name><tp:taxon-name-part taxon-name-part-type="genus" reg="Spirobranchus">S.</tp:taxon-name-part><tp:taxon-name-part taxon-name-part-type="species" reg="bakau">bakau</tp:taxon-name-part></tp:taxon-name></italic> Sivenanthan, Shantti, Kupriyanova, Quek, Yap &amp; Teo, 2021 and <italic><tp:taxon-name><tp:taxon-name-part taxon-name-part-type="genus" reg="Spirobranchus">S.</tp:taxon-name-part><tp:taxon-name-part taxon-name-part-type="species" reg="manilensis">manilensis</tp:taxon-name-part></tp:taxon-name></italic> Sivenanthan, Shantti, Kupriyanova, Quek, Yap &amp; Teo, 2021 in Table <xref ref-type="table" rid="T3">3</xref>; the authority of <italic><tp:taxon-name><tp:taxon-name-part taxon-name-part-type="genus" reg="Spirobranchus">S.</tp:taxon-name-part><tp:taxon-name-part taxon-name-part-type="species" reg="manilensis">manilensis</tp:taxon-name-part></tp:taxon-name></italic> was clarified in <xref ref-type="bibr" rid="B64">Read and Fauchald (2021)</xref>.</p><table-wrap id="T3" position="float" orientation="portrait"><label>Table 3.</label><caption><p>Comparison of formally described taxa from the <italic><tp:taxon-name><tp:taxon-name-part taxon-name-part-type="genus" reg="Spirobranchus">Spirobranchus</tp:taxon-name-part><tp:taxon-name-part taxon-name-part-type="species" reg="kraussii">kraussii</tp:taxon-name-part></tp:taxon-name></italic> complex. Sizes are in mm.</p></caption><table id="TID0E2XDI" rules="all"><tbody><tr><th rowspan="1" colspan="1">Characters</th><th rowspan="1" colspan="1">
                      <italic>
                        <tp:taxon-name><tp:taxon-name-part taxon-name-part-type="genus" reg="Spirobranchus">S.</tp:taxon-name-part><tp:taxon-name-part taxon-name-part-type="species" reg="kraussii">kraussii</tp:taxon-name-part></tp:taxon-name>
                      </italic>
                    </th><th rowspan="1" colspan="1">
                      <italic>
                        <tp:taxon-name><tp:taxon-name-part taxon-name-part-type="genus" reg="Spirobranchus">S.</tp:taxon-name-part><tp:taxon-name-part taxon-name-part-type="species" reg="sinuspersicus">sinuspersicus</tp:taxon-name-part></tp:taxon-name>
                      </italic>
                    </th><th rowspan="1" colspan="1">
                      <italic>
                        <tp:taxon-name><tp:taxon-name-part taxon-name-part-type="genus" reg="Spirobranchus">S.</tp:taxon-name-part><tp:taxon-name-part taxon-name-part-type="species" reg="lirianeae">lirianeae</tp:taxon-name-part></tp:taxon-name>
                      </italic>
                    </th><th rowspan="1" colspan="1">
                      <italic>
                        <tp:taxon-name><tp:taxon-name-part taxon-name-part-type="genus" reg="Spirobranchus">S.</tp:taxon-name-part><tp:taxon-name-part taxon-name-part-type="species" reg="bakau">bakau</tp:taxon-name-part></tp:taxon-name>
                      </italic>
                    </th><th rowspan="1" colspan="1">
                      <italic>
                        <tp:taxon-name><tp:taxon-name-part taxon-name-part-type="genus" reg="Spirobranchus">S.</tp:taxon-name-part><tp:taxon-name-part taxon-name-part-type="species" reg="manilensis">manilensis</tp:taxon-name-part></tp:taxon-name>
                      </italic>
                    </th><th rowspan="1" colspan="1"><italic><tp:taxon-name><tp:taxon-name-part taxon-name-part-type="genus" reg="Spirobranchus">S.</tp:taxon-name-part><tp:taxon-name-part taxon-name-part-type="species" reg="akitsushima">akitsushima</tp:taxon-name-part></tp:taxon-name></italic> sp. nov.</th></tr><tr><td rowspan="1" colspan="1">
                      <bold>Total body length</bold>
                    </td><td rowspan="1" colspan="1">31 in adults, 9.6–11.7 in juveniles</td><td rowspan="1" colspan="1">15 in adults, 2.5–3.5 in juveniles</td><td rowspan="1" colspan="1">5 in adults</td><td rowspan="1" colspan="1">3–14 in adults</td><td rowspan="1" colspan="1">8–18 in adults</td><td rowspan="1" colspan="1">5–12 in adults, 2–4 in juveniles</td></tr><tr><td rowspan="1" colspan="1">
                      <bold>No. of abdominal chaetigers</bold>
                    </td><td rowspan="1" colspan="1">70+10</td><td rowspan="1" colspan="1">41+6</td><td rowspan="1" colspan="1">~46</td><td rowspan="1" colspan="1">27–45</td><td rowspan="1" colspan="1">38–41</td><td rowspan="1" colspan="1">30–60</td></tr><tr><td rowspan="1" colspan="1">
                      <bold>Achaetous abdominal segments</bold>
                    </td><td rowspan="1" colspan="1">anterior to middle segments</td><td rowspan="1" colspan="1">anterior 1–2 segments</td><td rowspan="1" colspan="1">at least first one</td><td rowspan="1" colspan="1">anterior 1–3 segments</td><td rowspan="1" colspan="1">anterior 1–3 segments</td><td rowspan="1" colspan="1">anterior 2–3 segments</td></tr><tr><td rowspan="1" colspan="1">
                      <bold>Peduncular lateral wings</bold>
                    </td><td rowspan="1" colspan="1">Y-shaped appearance</td><td rowspan="1" colspan="1">V-shaped appearance</td><td rowspan="1" colspan="1">? V-shaped appearance</td><td rowspan="1" colspan="1">? V-shaped appearance</td><td rowspan="1" colspan="1">? V-shaped appearance</td><td rowspan="1" colspan="1">Y- or V-shaped</td></tr><tr><td rowspan="1" colspan="1">
                      <bold>Peduncular wing origin</bold>
                    </td><td rowspan="1" colspan="1">Dorso-left of radiolar lobes</td><td rowspan="1" colspan="1">Dorso-central of radiolar lobes</td><td rowspan="1" colspan="1">Slightly left to mid-dorsal line</td><td rowspan="1" colspan="1">left to near medial line</td><td rowspan="1" colspan="1">left to near medial line</td><td rowspan="1" colspan="1">Dorso-left of radiolar lobes</td></tr><tr><td rowspan="1" colspan="1">
                      <bold>Peduncular wing tips</bold>
                    </td><td rowspan="1" colspan="1">smooth and pointed</td><td rowspan="1" colspan="1">tapering, rarely fringed</td><td rowspan="1" colspan="1">rounded</td><td rowspan="1" colspan="1">tapering or with truncated</td><td rowspan="1" colspan="1">tapering</td><td rowspan="1" colspan="1">not fringed, rarely bilobed</td></tr><tr><td rowspan="1" colspan="1">
                      <bold>Talon of endplate</bold>
                    </td><td rowspan="1" colspan="1">oval, with ~ 10 small protrusions</td><td rowspan="1" colspan="1">circular, with 2 or 3 small protrusions</td><td rowspan="1" colspan="1">extending into ampulla, basally ending in five rounded teeth</td><td rowspan="1" colspan="1">peg-like structure extending into ampulla, terminally bifid or trifid</td><td rowspan="1" colspan="1">extending into ampulla, with a series of tooth-like serrations along the edge</td><td rowspan="1" colspan="1">absent, no protrusions, or with a rounded swelling</td></tr><tr><td rowspan="1" colspan="1">
                      <bold>Thoracic uncini</bold>
                    </td><td rowspan="1" colspan="1">saw-shaped</td><td rowspan="1" colspan="1">saw- and saw-to-rasp-shaped</td><td rowspan="1" colspan="1">saw-shaped</td><td rowspan="1" colspan="1">saw-to-rasp-shaped</td><td rowspan="1" colspan="1">?</td><td rowspan="1" colspan="1">saw-shaped</td></tr></tbody></table></table-wrap><p><xref ref-type="bibr" rid="B27">Imajima (1996</xref>: 342, fig. 280) had recorded Japanese “Yakko-kanzashi” as <italic><tp:taxon-name><tp:taxon-name-part taxon-name-part-type="genus" reg="Pomatoleios">Pomatoleios</tp:taxon-name-part><tp:taxon-name-part taxon-name-part-type="species" reg="kraussii">kraussii</tp:taxon-name-part></tp:taxon-name></italic> (Baird, 1865)? [sic!] from around Honshu and to the south of it, with a note stating “uncini shape might be different from the one of South Africa, and thus it might be a different species”. This inference was also noted in <xref ref-type="bibr" rid="B28">Imajima (1997</xref>: 23–24). Detailed observations using <abbrev xmlns:xlink="http://www.w3.org/1999/xlink" xlink:title="scanning electron microscopy" id="ABBRID0ESTBI" xlink:type="simple">SEM</abbrev> images of <italic><tp:taxon-name><tp:taxon-name-part taxon-name-part-type="genus" reg="Spirobranchus">S.</tp:taxon-name-part><tp:taxon-name-part taxon-name-part-type="species" reg="kraussii">kraussii</tp:taxon-name-part></tp:taxon-name></italic> uncini and chaetae (<xref ref-type="bibr" rid="B74">Simon et al. 2019</xref>) and our new species of Japan (this study) have not shown any differences in morphology and number of teeth of uncini in thorax and abdomen. We distinguish the two species (South African and Japanese) based mainly on the results of genetical analysis and other morphological characters.</p><p><xref ref-type="bibr" rid="B34">Kobayashi and Goto (2021)</xref> observed a flap-like structure over the tube mouth in their specimens collected from both Seto, Wakayama and Okinawa. This structure was also observed in the Sagami Bay population of the new species (Fig. <xref ref-type="fig" rid="F2">2E, M</xref>). The ventral surface of the peduncle in Seto specimens has a dark coloration with dense pigmentation (<xref ref-type="bibr" rid="B34">Kobayashi and Goto 2021</xref>) as in ones of our new species from Sagami Bay and Omaezaki (Fig. <xref ref-type="fig" rid="F4">4D, F, G</xref>). In their Okinawan specimens, the coloration of peduncles was whitish and never heavily pigmented, and lacked lateral banding in some worms (<xref ref-type="bibr" rid="B34">Kobayashi and Goto 2021</xref>). As the coloration of Okinawan worms was observed for ethanol preserved specimens, further comparisons of fresh specimens are needed.</p><p><italic><tp:taxon-name><tp:taxon-name-part taxon-name-part-type="genus" reg="Spirobranchus">Spirobranchus</tp:taxon-name-part><tp:taxon-name-part taxon-name-part-type="species" reg="lirianeae">lirianeae</tp:taxon-name-part></tp:taxon-name></italic> Brandão &amp; dos Santos Brasil, 2020, another species of the <italic><tp:taxon-name><tp:taxon-name-part taxon-name-part-type="genus" reg="Spirobranchus">S.</tp:taxon-name-part><tp:taxon-name-part taxon-name-part-type="species" reg="kraussii">kraussii</tp:taxon-name-part></tp:taxon-name></italic>-complex from Brazilian waters, has a concave opercular endplate and its talon is with protuberances, while abdominal uncini have 13 or 14 teeth. The subtidal solitary species inhabits tubes with a single sharp longitudinal keel. In <italic><tp:taxon-name><tp:taxon-name-part taxon-name-part-type="genus" reg="Spirobranchus">S.</tp:taxon-name-part><tp:taxon-name-part taxon-name-part-type="species" reg="akitsushima">akitsushima</tp:taxon-name-part></tp:taxon-name></italic> sp. nov. the tube has either a flattened projection of the tube keel (Fig. <xref ref-type="fig" rid="F2">2E, M</xref>) or sometimes a single sharp longitudinal keel (Fig. <xref ref-type="fig" rid="F2">2H, L, P</xref>), both appearing in the same aggregation. The Japanese new species, while highly gregarious and belt-forming (Figs <xref ref-type="fig" rid="F2">2B, C, I</xref>, <xref ref-type="fig" rid="F3">3D, H</xref>), sometimes forms small aggregations and even solitary specimens have been observed. A similar range of appearances, solitary to highly gregarious, was noted and analyzed by <xref ref-type="bibr" rid="B76">Smith et al. (2012)</xref> for the New Zealand <italic><tp:taxon-name><tp:taxon-name-part taxon-name-part-type="genus" reg="Spirobranchus">S.</tp:taxon-name-part><tp:taxon-name-part taxon-name-part-type="species" reg="cariniferus">cariniferus</tp:taxon-name-part></tp:taxon-name></italic> (Gray, 1843). We summarize the new species characters in Table <xref ref-type="table" rid="T3">3</xref>.</p><p><italic><tp:taxon-name><tp:taxon-name-part taxon-name-part-type="genus" reg="Spirobranchus">Spirobranchus</tp:taxon-name-part><tp:taxon-name-part taxon-name-part-type="species" reg="bakau">bakau</tp:taxon-name-part></tp:taxon-name></italic> Sivananthan, Shantti, Kupriyanova, Quek, Yap &amp; Teo, 2021, recently described from mangrove roots of the Singapore intertidal zone, has very characteristic tubes with wing-like keel structures and in some cases with lateral keels (<xref ref-type="bibr" rid="B75">Sivananthan et al. 2021</xref>: fig. 2). Adults of the Singaporean species have collar chaetae, which are limbate type only, no <italic><tp:taxon-name><tp:taxon-name-part taxon-name-part-type="genus" reg="Spirobranchus">Spirobranchus</tp:taxon-name-part></tp:taxon-name></italic>-type chaetae, while thoracic uncini are saw-to-rasp-shaped (<xref ref-type="bibr" rid="B75">Sivananthan et al. 2021</xref>). Its opercular talon is a peg-like structure extending downwards from endplate into the opercular ampulla, terminally bifid or trifid (<xref ref-type="bibr" rid="B75">Sivananthan et al. 2021</xref>). In contrast, our new species has no wing-like keel structures or lateral keels in tubes, collar chaetae are absent in adults, uncini are saw-shaped, and there is no talon on the underside of the opercular endplate.</p><p><italic><tp:taxon-name><tp:taxon-name-part taxon-name-part-type="genus" reg="Spirobranchus">Spirobranchus</tp:taxon-name-part><tp:taxon-name-part taxon-name-part-type="species" reg="manilensis">manilensis</tp:taxon-name-part></tp:taxon-name></italic> Sivananthan, Shantti, Kupriyanova, Quek, Yap &amp; Teo, 2021 (non Pillai, 1965), originally described from Manila Bay, Philippines, has also characteristic tubes with white to pale brown color, with one to two keels; peduncle with peduncular wings ending in pointed tips; operculum with sub-triangular talon, extending downwards from endplate into tissue of opercular ampulla, with a series of tooth-like serrations along the edge (<xref ref-type="bibr" rid="B75">Sivananthan et al. 2021</xref>). In contrast to this South Asian species, our new Japanese species has a tube with blue coloration (Fig. <xref ref-type="fig" rid="F2">2H, L–Q</xref>), a median keel (Fig. <xref ref-type="fig" rid="F2">2 L, M, P, Q</xref>), peduncular wings with rounded tips (Fig. <xref ref-type="fig" rid="F4">4F, G, E</xref>), and no talon on the underside of the opercular endplate (Fig. <xref ref-type="fig" rid="F5">5A–H</xref>).</p><p><italic><tp:taxon-name><tp:taxon-name-part taxon-name-part-type="genus" reg="Spirobranchus">Spirobranchus</tp:taxon-name-part><tp:taxon-name-part taxon-name-part-type="species" reg="akitsushima">akitsushima</tp:taxon-name-part></tp:taxon-name></italic> sp. nov. has peduncles originating from the left side as in <italic><tp:taxon-name><tp:taxon-name-part taxon-name-part-type="genus" reg="Spirobranchus">S.</tp:taxon-name-part><tp:taxon-name-part taxon-name-part-type="species" reg="kraussii">kraussii</tp:taxon-name-part></tp:taxon-name></italic> (<xref ref-type="bibr" rid="B74">Simon et al. 2019</xref>), in <italic><tp:taxon-name><tp:taxon-name-part taxon-name-part-type="genus" reg="Spirobranchus">S.</tp:taxon-name-part><tp:taxon-name-part taxon-name-part-type="species" reg="lirianeae">lirianeae</tp:taxon-name-part></tp:taxon-name></italic> (see <xref ref-type="bibr" rid="B9">Brandão and dos Santos Brasil 2020</xref>), and in <italic><tp:taxon-name><tp:taxon-name-part taxon-name-part-type="genus" reg="Spirobranchus">S.</tp:taxon-name-part><tp:taxon-name-part taxon-name-part-type="species" reg="bakau">bakau</tp:taxon-name-part></tp:taxon-name></italic> (see <xref ref-type="bibr" rid="B75">Sivananthan et al. 2021</xref>); however, that of <italic><tp:taxon-name><tp:taxon-name-part taxon-name-part-type="genus" reg="Spirobranchus">S.</tp:taxon-name-part><tp:taxon-name-part taxon-name-part-type="species" reg="sinuspersicus">sinuspersicus</tp:taxon-name-part></tp:taxon-name></italic> originates medially (<xref ref-type="bibr" rid="B57">Pazoki et al. 2020</xref>). <xref ref-type="bibr" rid="B57">Pazoki et al. (2020)</xref> noted the differences in peduncular wings between <italic><tp:taxon-name><tp:taxon-name-part taxon-name-part-type="genus" reg="Spirobranchus">S.</tp:taxon-name-part><tp:taxon-name-part taxon-name-part-type="species" reg="kraussii">kraussii</tp:taxon-name-part></tp:taxon-name></italic> and <italic><tp:taxon-name><tp:taxon-name-part taxon-name-part-type="genus" reg="Spirobranchus">S.</tp:taxon-name-part><tp:taxon-name-part taxon-name-part-type="species" reg="sinuspersicus">sinuspersicus</tp:taxon-name-part></tp:taxon-name></italic>, the former having a Y-shaped, the latter a V-shaped appearance. Judging from the figures of <xref ref-type="bibr" rid="B9">Brandão and dos Santos Brasil (2020</xref>: fig. 2B, C, F, G), lateral wings of the peduncle in <italic><tp:taxon-name><tp:taxon-name-part taxon-name-part-type="genus" reg="Spirobranchus">S.</tp:taxon-name-part><tp:taxon-name-part taxon-name-part-type="species" reg="lirianeae">lirianeae</tp:taxon-name-part></tp:taxon-name></italic> have a V-shaped appearance. <italic><tp:taxon-name><tp:taxon-name-part taxon-name-part-type="genus" reg="Spirobranchus">Spirobranchus</tp:taxon-name-part><tp:taxon-name-part taxon-name-part-type="species" reg="akitsushima">akitsushima</tp:taxon-name-part></tp:taxon-name></italic> sp. nov. has both types of peduncles, which suggests that this character may vary depending on the methods of fixation (e.g., fixed within tubes or without) and necessitates further comparative research.</p><p>The upper surface of the endplate is flat and unadorned in all species of the <italic><tp:taxon-name><tp:taxon-name-part taxon-name-part-type="genus" reg="Spirobranchus">S.</tp:taxon-name-part><tp:taxon-name-part taxon-name-part-type="species" reg="kraussii">kraussii</tp:taxon-name-part></tp:taxon-name></italic> complex, but the talon on the lower surface of the endplate appears useful for species delimitation in the complex. The endplate of the new Japanese species is characteristic as it has no talon (= lacking bulges or ornamentations), while other valid species from South Africa, Persian Gulf, Singapore, Brazil, and the Philippines have distinct talons (<xref ref-type="bibr" rid="B74">Simon et al. 2019</xref>; <xref ref-type="bibr" rid="B9">Brandão and dos Santos Brasil 2020</xref>; <xref ref-type="bibr" rid="B57">Pazoki et al. 2020</xref>; <xref ref-type="bibr" rid="B75">Sivananthan et al. 2021</xref>). Other as yet not formally described populations of the complex either lack a talon (<xref ref-type="bibr" rid="B79">Sun et al. 2012</xref>: Hong Kong) or have one (<xref ref-type="bibr" rid="B3">Bailey-Brock 1987</xref>: Hawaii; <xref ref-type="bibr" rid="B7">Belal and Ghobashy 2012</xref>: Suez bay). Among them, the population from Suez Bay has a long talon, extending into base of peduncle (<xref ref-type="bibr" rid="B7">Belal and Ghobashy 2012</xref>). To clarify the taxonomic status of the above populations of <italic><tp:taxon-name><tp:taxon-name-part taxon-name-part-type="genus" reg="Spirobranchus">S.</tp:taxon-name-part><tp:taxon-name-part taxon-name-part-type="species" reg="kraussii">kraussii</tp:taxon-name-part></tp:taxon-name></italic> complex, a detailed morphological study accompanied by DNA sequence data is warranted.</p></tp:treatment-sec><tp:treatment-sec><!--Section generated to contain objects referenced in tp:taxon-treatment.--><fig id="F1" position="float" orientation="portrait"><object-id xmlns:xlink="http://www.w3.org/1999/xlink" content-type="doi" xlink:type="simple">10.3897/zookeys.1100.79569.figure1</object-id><object-id xmlns:xlink="http://www.w3.org/1999/xlink" content-type="arpha" xlink:type="simple">763AA66A-0A05-54AB-95F1-219FCD5EEC3D</object-id><label>Figure 1.</label><caption><p>Map of collection sites <bold>A</bold> Japan and adjacent seas <bold>B</bold> Sagami Bay, Suruga Bay, and Pacific side of Honshu, and collection sites on Miura Peninsula and Yokohama <bold>C</bold> collection sites of Miura Peninsula and Yokohama <bold>D</bold> Wakaejima, Kamakura, type locality of <italic><tp:taxon-name><tp:taxon-name-part taxon-name-part-type="genus" reg="Spirobranchus">Spirobranchus</tp:taxon-name-part><tp:taxon-name-part taxon-name-part-type="species" reg="akitsushima">akitsushima</tp:taxon-name-part></tp:taxon-name></italic> sp. nov. <bold>E</bold> Hayama <bold>F</bold> Western part of Miura Peninsula, showing Tsurugizaki and Jogashima <bold>G</bold> Jogashima <bold>H</bold> close-up view of collection sites of Jogashima <bold>I</bold> close-up view of Tsurugizaki. Key: ○: paleo-aggregation, ●(red): current distribution. Arrow in <bold>H</bold> indicates (<bold>A</bold>) in Fig. <xref ref-type="fig" rid="F3">3</xref>; P1–P3 and C1 in <bold>I</bold> indicates site of (<bold>I</bold>) and (<bold>J</bold>) in Fig. <xref ref-type="fig" rid="F3">3</xref>.</p></caption><graphic xmlns:xlink="http://www.w3.org/1999/xlink" xlink:href="zookeys-1100-001_article-79569__-g001.jpg" position="float" orientation="portrait" xlink:type="simple" id="oo_682366.jpg"><uri content-type="original_file" xlink:type="simple">https://binary.pensoft.net/fig/682366</uri></graphic></fig></tp:treatment-sec><ref-list><ref id="B51"><mixed-citation xmlns:xlink="http://www.w3.org/1999/xlink" xlink:type="simple"><person-group><name name-style="western"><surname>Okuda</surname><given-names>S</given-names></name></person-group> (<year>1937</year>) <tp:taxon-name><tp:taxon-name-part taxon-name-part-type="phylum">Annelida</tp:taxon-name-part></tp:taxon-name><tp:taxon-name><tp:taxon-name-part taxon-name-part-type="class">Polychaeta</tp:taxon-name-part></tp:taxon-name> in Onagawa Bay and its vicinity. I. <tp:taxon-name><tp:taxon-name-part taxon-name-part-type="class">Polychaeta</tp:taxon-name-part></tp:taxon-name><tp:taxon-name><tp:taxon-name-part taxon-name-part-type="class">Sedentaria</tp:taxon-name-part></tp:taxon-name>. Science Reports, Tohoku University, Series 4 12: 45–69.</mixed-citation></ref><ref id="B86"><mixed-citation xmlns:xlink="http://www.w3.org/1999/xlink" xlink:type="simple"><person-group><name name-style="western"><surname>Utinomi</surname><given-names>H</given-names></name></person-group> (<year>1956</year>) Coloured Illustrations of Seashore Animals of Japan, Hoikusha, Osaka, 167 pp. [in Japanese]</mixed-citation></ref><ref id="B29"><mixed-citation xmlns:xlink="http://www.w3.org/1999/xlink" xlink:type="simple"><person-group><name name-style="western"><surname>Imajima</surname><given-names>M</given-names></name><name name-style="western"><surname>Hartman</surname><given-names>O</given-names></name></person-group> (<year>1964</year>) <article-title>The polychaetous annelids of Japan.</article-title><source>Allan Hancock Foundation, Occasional Papers</source><volume>26</volume>: <fpage>1</fpage>–<lpage>452</lpage>.</mixed-citation></ref><ref id="B53"><mixed-citation xmlns:xlink="http://www.w3.org/1999/xlink" xlink:type="simple"><person-group><name name-style="western"><surname>Okuda</surname><given-names>S</given-names></name><name name-style="western"><surname>Imajima</surname><given-names>M</given-names></name></person-group> (<year>1965</year>) <article-title><italic><tp:taxon-name><tp:taxon-name-part taxon-name-part-type="genus">Pomatoleios</tp:taxon-name-part><tp:taxon-name-part taxon-name-part-type="species">kraussii</tp:taxon-name-part></tp:taxon-name></italic> (Baird).</article-title> In: <person-group><name name-style="western"><surname>Okada</surname><given-names>K</given-names></name></person-group> (<role>Ed.</role>) <issue-title>New Illustrated Encyclopedia of the Fauna of Japan [I] (Printed Version 9, in 1988).</issue-title><source>Hokuryukan Co., Ltd., Tokyo</source>, <fpage>531</fpage>–<lpage>531</lpage>. [in Japanese]</mixed-citation></ref><ref id="B67"><mixed-citation xmlns:xlink="http://www.w3.org/1999/xlink" xlink:type="simple"><person-group><name name-style="western"><surname>Sawada</surname><given-names>N</given-names></name></person-group> (<year>1984</year>) <article-title>Electron microscopical studies of spermatogenesis in polychaetes.</article-title><source>Fortschritte der Zoologie</source><volume>29</volume>: <fpage>99</fpage>–<lpage>114</lpage>.</mixed-citation></ref><ref id="B68"><mixed-citation xmlns:xlink="http://www.w3.org/1999/xlink" xlink:type="simple"><person-group><name name-style="western"><surname>Sawada</surname><given-names>N</given-names></name></person-group> (<year>1988</year>) <article-title><tp:taxon-name><tp:taxon-name-part taxon-name-part-type="phylum">Annelida</tp:taxon-name-part></tp:taxon-name> (I) <tp:taxon-name><tp:taxon-name-part taxon-name-part-type="class">Polychaeta</tp:taxon-name-part></tp:taxon-name>.</article-title> In: <person-group><name name-style="western"><surname>Dan</surname><given-names>K</given-names></name><name name-style="western"><surname>Ishikawa</surname><given-names>M</given-names></name><name name-style="western"><surname>Numakunai</surname><given-names>T</given-names></name></person-group> (<role>Eds</role>) <issue-title>Experimental embryology in marine invertebrates.</issue-title><source>Baihukan Co., Ltd.</source>, <fpage>70</fpage>–<lpage>80</lpage>. [in Japanese]</mixed-citation></ref><ref id="B21"><mixed-citation xmlns:xlink="http://www.w3.org/1999/xlink" xlink:type="simple"><person-group><name name-style="western"><surname>Imajima</surname><given-names>M</given-names></name></person-group> (<year>1977</year>) <article-title><tp:taxon-name><tp:taxon-name-part taxon-name-part-type="family">Serpulidae</tp:taxon-name-part></tp:taxon-name> (<tp:taxon-name><tp:taxon-name-part taxon-name-part-type="phylum">Annelida</tp:taxon-name-part></tp:taxon-name>, <tp:taxon-name><tp:taxon-name-part taxon-name-part-type="class">Polychaeta</tp:taxon-name-part></tp:taxon-name>) collected around Chichi-jima (Ogasawara Islands).</article-title><source>Memoirs of the National Science Museum, Tokyo</source><volume>10</volume>: <fpage>89</fpage>–<lpage>111</lpage>.</mixed-citation></ref><ref id="B83"><mixed-citation xmlns:xlink="http://www.w3.org/1999/xlink" xlink:type="simple"><person-group><name name-style="western"><surname>Uchida</surname><given-names>H</given-names></name></person-group> (<year>1978</year>) <article-title>Serpulid tube worms (<tp:taxon-name><tp:taxon-name-part taxon-name-part-type="class">Polychaeta</tp:taxon-name-part></tp:taxon-name>, <tp:taxon-name><tp:taxon-name-part taxon-name-part-type="class">Sedentaria</tp:taxon-name-part></tp:taxon-name>) from Japan with the systematic review of the group.</article-title><source>Bulletin of the Marine Park Research Station</source><volume>2</volume>: <fpage>1</fpage>–<lpage>98</lpage>.</mixed-citation></ref><ref id="B1"><mixed-citation xmlns:xlink="http://www.w3.org/1999/xlink" xlink:type="simple"><person-group><name name-style="western"><surname>Akiyama</surname><given-names>N</given-names></name></person-group> (<year>1981</year>) <source>Handbook of biological observation in rocky shore.</source><publisher-name>Toyokan Publishing</publisher-name>, <publisher-loc>Tokyo</publisher-loc>, <size units="page">372 pp</size>. [in Japanese]</mixed-citation></ref><ref id="B41"><mixed-citation xmlns:xlink="http://www.w3.org/1999/xlink" xlink:type="simple"><person-group><name name-style="western"><surname>Miura</surname><given-names>T</given-names></name><name name-style="western"><surname>Kajihara</surname><given-names>T</given-names></name></person-group> (<year>1984</year>) <article-title>An ecological study of the life histories of two Japanese serpulid worms, <italic><tp:taxon-name><tp:taxon-name-part taxon-name-part-type="genus">Hydroides</tp:taxon-name-part><tp:taxon-name-part taxon-name-part-type="species">ezoensis</tp:taxon-name-part></tp:taxon-name></italic> and <italic><tp:taxon-name><tp:taxon-name-part taxon-name-part-type="genus">Pomatoleios</tp:taxon-name-part><tp:taxon-name-part taxon-name-part-type="species">kraussii</tp:taxon-name-part></tp:taxon-name></italic>.</article-title> In: <person-group><name name-style="western"><surname>Hutchings</surname><given-names>PA</given-names></name></person-group> (<role>Ed.</role>) <issue-title>Proceedings of the First International Polychaete Conference, Sydney, Australia, July 1983.</issue-title><source>The Linnean Society of New South Wales</source>, <fpage>338</fpage>–<lpage>354</lpage>.</mixed-citation></ref><ref id="B84"><mixed-citation xmlns:xlink="http://www.w3.org/1999/xlink" xlink:type="simple"><person-group><name name-style="western"><surname>Uchida</surname><given-names>H</given-names></name></person-group> (<year>1992</year>) <article-title><tp:taxon-name><tp:taxon-name-part taxon-name-part-type="phylum">Annelida</tp:taxon-name-part></tp:taxon-name>.</article-title> In: <person-group><name name-style="western"><surname>Nishimura</surname><given-names>S</given-names></name></person-group> (<role>Ed.</role>) <issue-title>Guide to seashore animals of Japan with color pictures and keys.</issue-title><source>Vol. 1. Hoikusha, Osaka</source>, <fpage>310</fpage>–<lpage>373</lpage>. [in Japanese]</mixed-citation></ref><ref id="B33"><mixed-citation xmlns:xlink="http://www.w3.org/1999/xlink" xlink:type="simple"><person-group><name name-style="western"><surname>Khandeparker</surname><given-names>L</given-names></name><name name-style="western"><surname>Desai</surname><given-names>D</given-names></name><name name-style="western"><surname>Shirayama</surname><given-names>Y</given-names></name></person-group> (<year>2005</year>) Larval development and post-settlement metamorphosis of the barnacle <italic><tp:taxon-name><tp:taxon-name-part taxon-name-part-type="genus">Balanus</tp:taxon-name-part><tp:taxon-name-part taxon-name-part-type="species">albicostatus</tp:taxon-name-part></tp:taxon-name></italic> Pilsbry and the serpulid polychaete <italic><tp:taxon-name><tp:taxon-name-part taxon-name-part-type="genus">Pomatoleios</tp:taxon-name-part><tp:taxon-name-part taxon-name-part-type="species">kraussii</tp:taxon-name-part></tp:taxon-name></italic> Baird: Impact of a commonly used antifouling biocide, Irgarol 1051. Biofouling 21(3/4): 169–180. <ext-link xlink:href="10.1080/08927010500221728" ext-link-type="doi" xlink:type="simple">https://doi.org/10.1080/08927010500221728</ext-link></mixed-citation></ref><ref id="B17"><mixed-citation xmlns:xlink="http://www.w3.org/1999/xlink" xlink:type="simple"><person-group><name name-style="western"><surname>Horikoshi</surname><given-names>A</given-names></name><name name-style="western"><surname>Okamoto</surname><given-names>K</given-names></name></person-group> (<year>2007</year>) <article-title>Present sessile organism community structure on the intertidal coast of Tokyo Bay.</article-title><source>Sessile Organisms</source><volume>24</volume>(<issue>1</issue>): <fpage>9</fpage>–<lpage>19</lpage>. <ext-link xlink:href="10.4282/sosj.24.9" ext-link-type="doi" xlink:type="simple">https://doi.org/10.4282/sosj.24.9</ext-link> [in Japanese with English abstract]</mixed-citation></ref><ref id="B85"><mixed-citation xmlns:xlink="http://www.w3.org/1999/xlink" xlink:type="simple"><person-group><name name-style="western"><surname>Uchida</surname><given-names>H</given-names></name></person-group> (<year>2008</year>) <article-title>Recent transition of polychaete fauna in intertidal zones of Wakayama Prefecture. I. A case study of rocky shore.</article-title><source>Nanki-seibutsu</source><volume>50</volume>: <fpage>175</fpage>–<lpage>184</lpage>. [in Japanese]</mixed-citation></ref><ref id="B27"><mixed-citation xmlns:xlink="http://www.w3.org/1999/xlink" xlink:type="simple"><person-group><name name-style="western"><surname>Imajima</surname><given-names>M</given-names></name></person-group> (<year>1996</year>) <source><tp:taxon-name><tp:taxon-name-part taxon-name-part-type="phylum">Annelida</tp:taxon-name-part></tp:taxon-name>, <tp:taxon-name><tp:taxon-name-part taxon-name-part-type="class">Polychaeta</tp:taxon-name-part></tp:taxon-name>.</source><publisher-name>Seibutsu Kenkyusha</publisher-name>, <publisher-loc>Tokyo</publisher-loc>, <size units="page">530 pp</size>. [in Japanese]</mixed-citation></ref><ref id="B81"><mixed-citation xmlns:xlink="http://www.w3.org/1999/xlink" xlink:type="simple"><person-group><name name-style="western"><surname>Suzuki</surname><given-names>T</given-names></name><name name-style="western"><surname>Kimura</surname><given-names>S</given-names></name><name name-style="western"><surname>Kimura</surname><given-names>T</given-names></name><name name-style="western"><surname>Mori</surname><given-names>K</given-names></name><name name-style="western"><surname>Taru</surname><given-names>M</given-names></name></person-group> (<year>2013</year>) <source>Benthos of the Tidal Flat.</source><publisher-name>Wetland International Japan</publisher-name>, <publisher-loc>Tokyo</publisher-loc>, <size units="page">257 pp</size>. [in Japanese]</mixed-citation></ref><ref id="B46"><mixed-citation xmlns:xlink="http://www.w3.org/1999/xlink" xlink:type="simple"><person-group><name name-style="western"><surname>Nishi</surname><given-names>E</given-names></name><name name-style="western"><surname>Tanaka</surname><given-names>K</given-names></name><name name-style="western"><surname>Taru</surname><given-names>M</given-names></name><name name-style="western"><surname>Kupriyanova</surname><given-names>EK</given-names></name><name name-style="western"><surname>Rzhavsky</surname><given-names>A</given-names></name></person-group> (<year>2017</year>) <article-title>Chapter 5 <tp:taxon-name><tp:taxon-name-part taxon-name-part-type="family">Sabellidae</tp:taxon-name-part></tp:taxon-name> and <tp:taxon-name><tp:taxon-name-part taxon-name-part-type="family">Serpulidae</tp:taxon-name-part></tp:taxon-name>.</article-title> In: Japanese Association of Sessile Organisms  (<role>Eds</role>) <issue-title>Methods of identification of fouling organisms.</issue-title><source>Kouseishya Kouseikaku Co., Ltd., Tokyo</source>, <fpage>88</fpage>–<lpage>102</lpage>. [in Japanese]</mixed-citation></ref><ref id="B34"><mixed-citation xmlns:xlink="http://www.w3.org/1999/xlink" xlink:type="simple"><person-group><name name-style="western"><surname>Kobayashi</surname><given-names>G</given-names></name><name name-style="western"><surname>Goto</surname><given-names>R</given-names></name></person-group> (<year>2021</year>) Molecular phylogenetic assessment of <italic><tp:taxon-name><tp:taxon-name-part taxon-name-part-type="genus">Spirobranchus</tp:taxon-name-part><tp:taxon-name-part taxon-name-part-type="species">kraussii</tp:taxon-name-part></tp:taxon-name></italic>- complex (<tp:taxon-name><tp:taxon-name-part taxon-name-part-type="phylum">Annelida</tp:taxon-name-part></tp:taxon-name>: <tp:taxon-name><tp:taxon-name-part taxon-name-part-type="family">Serpulidae</tp:taxon-name-part></tp:taxon-name>) from the Japanese Archipelago. PeerJ 9: e11746. <ext-link xlink:href="10.7717/peerj.11746" ext-link-type="doi" xlink:type="simple">https://doi.org/10.7717/peerj.11746</ext-link></mixed-citation></ref><ref id="B50"><mixed-citation xmlns:xlink="http://www.w3.org/1999/xlink" xlink:type="simple"><person-group><name name-style="western"><surname>Ohno</surname><given-names>A</given-names></name><name name-style="western"><surname>Goto</surname><given-names>N</given-names></name><name name-style="western"><surname>Sato</surname><given-names>T</given-names></name><name name-style="western"><surname>Matsushima</surname><given-names>Y</given-names></name><name name-style="western"><surname>Iwamori</surname><given-names>A</given-names></name><name name-style="western"><surname>Ichikawa</surname><given-names>K</given-names></name><name name-style="western"><surname>Otsuka</surname><given-names>Y</given-names></name><name name-style="western"><surname>Matsuda</surname><given-names>S</given-names></name><name name-style="western"><surname>Sasaki</surname><given-names>T</given-names></name></person-group> (<year>2021</year>) <article-title>Immersion panel survey of the depth range of <italic><tp:taxon-name><tp:taxon-name-part taxon-name-part-type="genus">Spirobranchus</tp:taxon-name-part></tp:taxon-name></italic> sp. 1 on the Echizen coast of the Sea of Japan, central Japan.</article-title><source>Japanese Journal of Benthology</source><volume>76</volume>(<issue>0</issue>): <fpage>92</fpage>–<lpage>202</lpage>. <ext-link xlink:href="10.5179/benthos.76.92" ext-link-type="doi" xlink:type="simple">https://doi.org/10.5179/benthos.76.92</ext-link> [in Japanese with English abstract]</mixed-citation></ref><ref id="B57"><mixed-citation xmlns:xlink="http://www.w3.org/1999/xlink" xlink:type="simple"><person-group><name name-style="western"><surname>Pazoki</surname><given-names>S</given-names></name><name name-style="western"><surname>Rahimian</surname><given-names>H</given-names></name><name name-style="western"><surname>Struck</surname><given-names>TH</given-names></name><name name-style="western"><surname>Katouzian</surname><given-names>AR</given-names></name><name name-style="western"><surname>Kupriyanova</surname><given-names>EK</given-names></name></person-group> (<year>2020</year>) <article-title>A new species of the <italic><tp:taxon-name><tp:taxon-name-part taxon-name-part-type="genus">Spirobranchus</tp:taxon-name-part><tp:taxon-name-part taxon-name-part-type="species">kraussii</tp:taxon-name-part></tp:taxon-name></italic>-complex (<tp:taxon-name><tp:taxon-name-part taxon-name-part-type="phylum">Annelida</tp:taxon-name-part></tp:taxon-name>, <tp:taxon-name><tp:taxon-name-part taxon-name-part-type="family">Serpulidae</tp:taxon-name-part></tp:taxon-name>) from the Persian Gulf and Gulf of Oman.</article-title><source>Zootaxa</source><volume>4748</volume>(<issue>3</issue>): <fpage>401</fpage>–<lpage>430</lpage>. <ext-link xlink:href="10.11646/zootaxa.4748.3.1" ext-link-type="doi" xlink:type="simple">https://doi.org/10.11646/zootaxa.4748.3.1</ext-link></mixed-citation></ref><ref id="B64"><mixed-citation xmlns:xlink="http://www.w3.org/1999/xlink" xlink:type="simple"><person-group><name name-style="western"><surname>Read</surname><given-names>G</given-names></name><name name-style="western"><surname>Fauchald</surname><given-names>K [Ed.]</given-names></name></person-group> (<year>2021</year>) World <tp:taxon-name><tp:taxon-name-part taxon-name-part-type="class">Polychaeta</tp:taxon-name-part></tp:taxon-name> Database. <italic><tp:taxon-name><tp:taxon-name-part taxon-name-part-type="genus">Spirobranchus</tp:taxon-name-part><tp:taxon-name-part taxon-name-part-type="species">manilensis</tp:taxon-name-part></tp:taxon-name></italic> Sivananthan, Shantti, Kupriyanova, Quek, Yap &amp; Teo, 2021. <ext-link xlink:href="http://www.marinespecies.org/polychaeta/aphia.php?p=taxdetails&amp;id=1541621" ext-link-type="uri" xlink:type="simple">http://www.marinespecies.org/polychaeta/aphia.php?p=taxdetails&amp;id=1541621</ext-link> [Accessed on 2022-03-03]</mixed-citation></ref><ref id="B28"><mixed-citation xmlns:xlink="http://www.w3.org/1999/xlink" xlink:type="simple"><person-group><name name-style="western"><surname>Imajima</surname><given-names>M</given-names></name></person-group> (<year>1997</year>) <article-title>On the polychaetes.</article-title><source>Sessile Organisms</source><volume>14</volume>: <fpage>21</fpage>–<lpage>29</lpage>. <ext-link xlink:href="10.4282/sosj.14.21" ext-link-type="doi" xlink:type="simple">https://doi.org/10.4282/sosj.14.21</ext-link> [in Japanese]</mixed-citation></ref><ref id="B74"><mixed-citation xmlns:xlink="http://www.w3.org/1999/xlink" xlink:type="simple"><person-group><name name-style="western"><surname>Simon</surname><given-names>CA</given-names></name><name name-style="western"><surname>van Niekerk</surname><given-names>HH</given-names></name><name name-style="western"><surname>Burghardt</surname><given-names>I</given-names></name><name name-style="western"><surname>ten Hove</surname><given-names>HA</given-names></name><name name-style="western"><surname>Kupriyanova</surname><given-names>EK</given-names></name></person-group> (<year>2019</year>) <article-title>Not out of Africa: <italic><tp:taxon-name><tp:taxon-name-part taxon-name-part-type="genus">Spirobranchus</tp:taxon-name-part><tp:taxon-name-part taxon-name-part-type="species">kraussii</tp:taxon-name-part></tp:taxon-name></italic> (Baird, 1865) is not a global fouling and invasive serpulid of Indo-Pacific origin.</article-title><source>Aquatic Invasions</source><volume>14</volume>(<issue>2</issue>): <fpage>221</fpage>–<lpage>249</lpage>. <ext-link xlink:href="10.3391/ai.2019.14.2.05" ext-link-type="doi" xlink:type="simple">https://doi.org/10.3391/ai.2019.14.2.05</ext-link></mixed-citation></ref><ref id="B76"><mixed-citation xmlns:xlink="http://www.w3.org/1999/xlink" xlink:type="simple"><person-group><name name-style="western"><surname>Smith</surname><given-names>AM</given-names></name><name name-style="western"><surname>Henderson</surname><given-names>ZE</given-names></name><name name-style="western"><surname>Kennedy</surname><given-names>M</given-names></name><name name-style="western"><surname>King</surname><given-names>TM</given-names></name><name name-style="western"><surname>Spencer</surname><given-names>HG</given-names></name></person-group> (<year>2012</year>) <article-title>Reef formation versus solitariness in two New Zealand serpulids does not involve cryptic species.</article-title><source>Aquatic Biology</source><volume>16</volume>(<issue>1</issue>): <fpage>97</fpage>–<lpage>103</lpage>. <ext-link xlink:href="10.3354/ab00444" ext-link-type="doi" xlink:type="simple">https://doi.org/10.3354/ab00444</ext-link></mixed-citation></ref><ref id="B75"><mixed-citation xmlns:xlink="http://www.w3.org/1999/xlink" xlink:type="simple"><person-group><name name-style="western"><surname>Sivananthan</surname><given-names>GD</given-names></name><name name-style="western"><surname>Shantti</surname><given-names>P</given-names></name><name name-style="western"><surname>Kupriyanova</surname><given-names>EK</given-names></name><name name-style="western"><surname>Quek</surname><given-names>ZBR</given-names></name><name name-style="western"><surname>Yap</surname><given-names>NWL</given-names></name><name name-style="western"><surname>Teo</surname><given-names>SLM</given-names></name></person-group> (<year>2021</year>) <article-title><italic><tp:taxon-name><tp:taxon-name-part taxon-name-part-type="genus">Spirobranchus</tp:taxon-name-part><tp:taxon-name-part taxon-name-part-type="species">bakau</tp:taxon-name-part></tp:taxon-name></italic> sp. nov. from Singapore: yet another species of <italic><tp:taxon-name><tp:taxon-name-part taxon-name-part-type="genus">S.</tp:taxon-name-part><tp:taxon-name-part taxon-name-part-type="species">kraussii</tp:taxon-name-part></tp:taxon-name></italic>-complex (<tp:taxon-name><tp:taxon-name-part taxon-name-part-type="class">Polychaeta</tp:taxon-name-part></tp:taxon-name>: <tp:taxon-name><tp:taxon-name-part taxon-name-part-type="family">Serpulidae</tp:taxon-name-part></tp:taxon-name>).</article-title><source>Zootaxa</source><volume>5040</volume>(<issue>1</issue>): <fpage>33</fpage>–<lpage>65</lpage>. <ext-link xlink:href="10.11646/zootaxa.5040.1.2" ext-link-type="doi" xlink:type="simple">https://doi.org/10.11646/zootaxa.5040.1.2</ext-link></mixed-citation></ref><ref id="B9"><mixed-citation xmlns:xlink="http://www.w3.org/1999/xlink" xlink:type="simple"><person-group><name name-style="western"><surname>Brandão</surname><given-names>IC</given-names></name><name name-style="western"><surname>dos Santos Brasil</surname><given-names>AC</given-names></name></person-group> (<year>2020</year>) On a new species of <italic><tp:taxon-name><tp:taxon-name-part taxon-name-part-type="genus">Spirobranchus</tp:taxon-name-part></tp:taxon-name></italic> Blainville, 1818 (<tp:taxon-name><tp:taxon-name-part taxon-name-part-type="phylum">Annelida</tp:taxon-name-part></tp:taxon-name>: <tp:taxon-name><tp:taxon-name-part taxon-name-part-type="family">Serpulidae</tp:taxon-name-part></tp:taxon-name>) and considerations on the genus along the Brazilian coast. Papéis Avulsos de Zoologia 60: e20206051. <ext-link xlink:href="10.11606/1807-0205/2020.60.51" ext-link-type="doi" xlink:type="simple">https://doi.org/10.11606/1807-0205/2020.60.51</ext-link></mixed-citation></ref><ref id="B79"><mixed-citation xmlns:xlink="http://www.w3.org/1999/xlink" xlink:type="simple"><person-group><name name-style="western"><surname>Sun</surname><given-names>Y</given-names></name><name name-style="western"><surname>ten Hove</surname><given-names>HA</given-names></name><name name-style="western"><surname>Qui</surname><given-names>J-W</given-names></name></person-group> (<year>2012</year>) <article-title><tp:taxon-name><tp:taxon-name-part taxon-name-part-type="family">Serpulidae</tp:taxon-name-part></tp:taxon-name> (<tp:taxon-name><tp:taxon-name-part taxon-name-part-type="phylum">Annelida</tp:taxon-name-part></tp:taxon-name>: <tp:taxon-name><tp:taxon-name-part taxon-name-part-type="class">Polychaeta</tp:taxon-name-part></tp:taxon-name>) from Hong Kong.</article-title><source>Zootaxa</source><volume>3424</volume>(<issue>1</issue>): <fpage>1</fpage>–<lpage>42</lpage>. <ext-link xlink:href="10.11646/zootaxa.3424.1.1" ext-link-type="doi" xlink:type="simple">https://doi.org/10.11646/zootaxa.3424.1.1</ext-link></mixed-citation></ref><ref id="B3"><mixed-citation xmlns:xlink="http://www.w3.org/1999/xlink" xlink:type="simple"><person-group><name name-style="western"><surname>Bailey-Brock</surname><given-names>JH</given-names></name></person-group> (<year>1987</year>) <article-title>Phylum <tp:taxon-name><tp:taxon-name-part taxon-name-part-type="phylum">Annelida</tp:taxon-name-part></tp:taxon-name>.</article-title> In: <person-group><name name-style="western"><surname>Devaney</surname><given-names>DM</given-names></name><name name-style="western"><surname>Eldredge</surname><given-names>LG</given-names></name></person-group> (<role>Eds</role>) <issue-title>Reef and shore Fauna of Hawaii.</issue-title><source>Section 3: <tp:taxon-name><tp:taxon-name-part taxon-name-part-type="phylum">Sipuncula</tp:taxon-name-part></tp:taxon-name> through <tp:taxon-name><tp:taxon-name-part taxon-name-part-type="phylum">Annelida</tp:taxon-name-part></tp:taxon-name>. Bishop Museum, Hawai‘i</source>, <fpage>213</fpage>–<lpage>454</lpage>.</mixed-citation></ref><ref id="B7"><mixed-citation xmlns:xlink="http://www.w3.org/1999/xlink" xlink:type="simple"><person-group><name name-style="western"><surname>Belal</surname><given-names>AAM</given-names></name><name name-style="western"><surname>Ghobashy</surname><given-names>AFA</given-names></name></person-group> (<year>2012</year>) <article-title>Settlement behavior and description of the Lessepsian immigrant of the serpulid polychaete <italic><tp:taxon-name><tp:taxon-name-part taxon-name-part-type="genus">Pomatoleios</tp:taxon-name-part><tp:taxon-name-part taxon-name-part-type="species">kraussii</tp:taxon-name-part></tp:taxon-name></italic> in the Suez Bay.</article-title><source>Egyptian Journal of Aquatic Research</source><volume>38</volume>(<issue>1</issue>): <fpage>23</fpage>–<lpage>30</lpage>. <ext-link xlink:href="10.1016/j.ejar.2012.09.001" ext-link-type="doi" xlink:type="simple">https://doi.org/10.1016/j.ejar.2012.09.001</ext-link></mixed-citation></ref></ref-list></tp:taxon-treatment>
